# Supplementary material for: Dynamic Behavioral and Molecular Changes Induced by Chronic Restraint Stress Exposure in Mice
Source: Int J Mol Sci. 2025 Dec 23;27(1):167. doi: 10.3390/ijms27010167 (PMC12785425; doi:10.3390/ijms27010167)
Supplement: Supplementary file 1 [file ijms-27-00167-s001.zip]

Archive with 1 entries (1 files):
- ijms-3961807-supplementary.pdf
